# Supplementary material for: Ethnobotanical Knowledge, Nutritional Composition, and Aroma Profile of Vicia kulingiana Bailey: An Underutilized Wild Vegetable Endemic to China
Source: Foods. 2024 Mar 18;13(6):916. doi: 10.3390/foods13060916 (PMC10970078; doi:10.3390/foods13060916)
Supplement: Supplementary file 1 [file foods-13-00916-s001.zip]

Archive with 1 entries (1 files):
- foods-2917216-supplementary.pdf
